# Supplementary material for: Self-Assembled BODIPY Derivative with A-D-A Structure as Organic Nanoparticles for Photodynamic/Photothermal Cancer Therapy
Source: Int J Mol Sci. 2022 Nov 21;23(22):14473. doi: 10.3390/ijms232214473 (PMC9698044; doi:10.3390/ijms232214473)
Supplement: Supplementary file 1 [file ijms-23-14473-s001.zip]

Archive with 1 entries (1 files):
- ijms-1888703-supplementary.pdf
